# Supplementary material for: Calprotectin, a Promising Serological Biomarker for the Early Diagnosis of Superinfections with Multidrug-Resistant Bacteria in Patients with COVID-19
Source: Int J Mol Sci. 2024 Aug 27;25(17):9294. doi: 10.3390/ijms25179294 (PMC11394900; doi:10.3390/ijms25179294)
Supplement: Supplementary file 1 [file ijms-25-09294-s001.zip]

Archive with 1 entries (1 files):
- ijms-3168110-supplementary.pdf
